# Supplementary material for: Characterization of Possible α-Glucosidase Inhibitors from Trigonella stellata Extract Using LC–MS and In Silico Molecular Docking
Source: Plants (Basel). 2022 Jan 14;11(2):208. doi: 10.3390/plants11020208 (PMC8780848; doi:10.3390/plants11020208)
Supplement: Supplementary file 1 [file plants-11-00208-s001.zip]

Archive with 1 entries (1 files):
- plants-1532243-supplementary.pdf
